# Supplementary material for: A novel plasmid‐based experimental system in Saccharomyces cerevisiae that enables the introduction of 10 different plasmids into cells
Source: FEBS Open Bio. 2024 Oct 10;14(12):1955–71. doi: 10.1002/2211-5463.13893 (PMC11609594; doi:10.1002/2211-5463.13893)
Supplement: Supplementary file 2 — Table S1. Strains used in this study. Table S2. Plasmids constructed and used in this study. Table S3. Primers used in this study. Table S4. Media used in this study. Table S5. Antibodies used in this study. [file FEB4-14-1955-s002.xlsx]

## Sheet: Table S1
Table S1. Strains used in this study
Strain name	Genotype	Plasmid	Description	Source
BY4741	MATa his3Δ1 leu2Δ0 ura3Δ0 met15Δ0	None		Open Biosystems
BY4742	MATα his3Δ1 leu2Δ0 ura3Δ0 lys2Δ0	None		Open Biosystems
BY4743	MATa/α his3Δ1/his3Δ1 leu2Δ0/leu2Δ0 ura3Δ0/ura3Δ0 lys2Δ0/LYS2 met15Δ0/MET15	None		Open Biosystems
S288C	MATα SUC2 gal2 mal2 mel flo1 flo8-1 hap1 ho bio1 bio6	None		Open Biosystems
YMT43	MATa his3Δ1 leu2Δ0 ura3Δ0 met15Δ0 lys2Δ0 ade2Δ::KanMX trp1Δ::KanMX	None		This study
YMT44	MATα his3Δ1 leu2Δ0 ura3Δ0 met15Δ0 lys2Δ0 ade2Δ::KanMX trp1Δ::KanMX	None		This study
YMT51	MATa his3Δ1 leu2Δ0 ura3Δ0 met15Δ0 tyr1Δ::KanMX	None		This study
YMT53	MATα his3Δ1 leu2Δ0 ura3Δ0 met15Δ0 lys2Δ0 ade2Δ::KanMX trp1Δ::KanMX thr1Δ::KanMX arg1Δ::KanMX tyr1Δ::KanMX	None		This study
YMT54	MATa his3Δ1 leu2Δ0 ura3Δ0 met15Δ0 lys2Δ0 ade2Δ::KanMX trp1Δ::KanMX thr1Δ::KanMX arg1Δ::KanMX tyr1Δ::KanMX	None		This study
YMT55	MATa/α his3Δ1/his3Δ1 leu2Δ0/leu2Δ0 ura3Δ0/ura3Δ0 met15Δ0/met15Δ0 lys2Δ0/lys2Δ0 ade2Δ::KanMX/ade2Δ::KanMX trp1Δ::KanMX/trp1Δ::KanMX thr1Δ::KanMX/thr1Δ::KanMX arg1Δ::KanMX/arg1Δ::KanMX tyr1Δ::KanMX/tyr1Δ::KanMX	None		This study
YMT183	MATα his3Δ1 leu2Δ0 ura3Δ0 met15Δ0 lys2Δ0 ade2Δ4 trp1Δ4 thr1Δ2 arg1Δ0 tyr1Δ0	None		This study
YMT184	MATa his3Δ1 leu2Δ0 ura3Δ0 met15Δ0 lys2Δ0 ade2Δ4 trp1Δ4 thr1Δ2 arg1Δ0 tyr1Δ0	None		This study
YMT185	MATa/α his3Δ1/his3Δ1 leu2Δ0/leu2Δ0 ura3Δ0/ura3Δ0 met15Δ0/met15Δ0 lys2Δ0/lys2Δ0 ade2Δ4/ade2Δ4 trp1Δ4/trp1Δ4 thr1Δ2/thr1Δ2 arg1Δ0/arg1Δ0 tyr1Δ0/tyr1Δ0	None		This study
YMT216	MATa/α his3Δ1/his3Δ1 leu2Δ0/leu2Δ0 ura3Δ0/ura3Δ0 met15Δ0/met15Δ0 lys2Δ0/lys2Δ0 ade2Δ4/ade2Δ4 trp1Δ4/trp1Δ4 thr1Δ2/thr1Δ2 arg1Δ0/arg1Δ0 tyr1Δ0/tyr1Δ0	pESC-URA, pMT455, pESC-HIS, pMT457, pMT302, pMT447, pMT305, pMT451, pMT303, pMT449	Fig. 5B and 5C	This study
YMT218	MATa/α his3Δ1/his3Δ1 leu2Δ0/leu2Δ0 ura3Δ0/ura3Δ0 met15Δ0/met15Δ0 lys2Δ0/lys2Δ0 ade2Δ4/ade2Δ4 trp1Δ4/trp1Δ4 thr1Δ2/thr1Δ2 arg1Δ0/arg1Δ0 tyr1Δ0/tyr1Δ0	pMT440, pMT459, pMT460, pMT457, pMT302, pMT447, pMT305, pMT451, pMT303, pMT449	Fig. 5B and 5C	This study
YMT219	MATa/α his3Δ1/his3Δ1 leu2Δ0/leu2Δ0 ura3Δ0/ura3Δ0 met15Δ0/met15Δ0 lys2Δ0/lys2Δ0 ade2Δ4/ade2Δ4 trp1Δ4/trp1Δ4 thr1Δ2/thr1Δ2 arg1Δ0/arg1Δ0 tyr1Δ0/tyr1Δ0	pMT440, pMT459, pMT460, pMT461, pMT462, pMT463, pMT464, pMT451, pMT303, pMT449	Fig. 5B and 5C	This study
YMT220	MATa/α his3Δ1/his3Δ1 leu2Δ0/leu2Δ0 ura3Δ0/ura3Δ0 met15Δ0/met15Δ0 lys2Δ0/lys2Δ0 ade2Δ4/ade2Δ4 trp1Δ4/trp1Δ4 thr1Δ2/thr1Δ2 arg1Δ0/arg1Δ0 tyr1Δ0/tyr1Δ0	pMT440, pMT459, pMT460, pMT461, pMT462, pMT463, pMT464, pMT465, pMT466, pMT468	Fig. 5B and 5C	This study
YMT221	MATα his3Δ1 leu2Δ0 ura3Δ0 met15Δ0 lys2Δ0 trp1Δ4 thr1Δ2 arg1Δ0 tyr1Δ0	None	Fig. 7A–D	This study
YMT222	MATα his3Δ1 leu2Δ0 ura3Δ0 met15Δ0 lys2Δ0 ade2Δ4 thr1Δ2 arg1Δ0 tyr1Δ0	None	Fig. 7A–D	This study
YMT223	MATα his3Δ1 leu2Δ0 ura3Δ0 met15Δ0 lys2Δ0 ade2Δ4 trp1Δ4 thr1Δ2 arg1Δ0	None	Fig. 7A–D	This study
YMT224	MATα his3Δ1 leu2Δ0 ura3Δ0 met15Δ0 lys2Δ0 ade2Δ4 trp1Δ4 thr1Δ2 tyr1Δ0	None	Fig. 7A–D	This study
YMT225	MATα his3Δ1 leu2Δ0 ura3Δ0 met15Δ0 lys2Δ0 ade2Δ4 trp1Δ4 arg1Δ0 tyr1Δ0	None	Fig. 7A–G	This study
YMT226	MATa his3Δ1 leu2Δ0 ura3Δ0 met15Δ0 lys2Δ0 ade2Δ4 trp1Δ4 arg1Δ0 tyr1Δ0	None	Fig. S3	This study

## Sheet: Table S2
Table S2. Plasmids constructed and used in this study
Name	Source	Description
pESC-URA	#217454, Agilent Technologies
pESC-LEU	#217452, Agilent Technologies
pESC-HIS	#217451, Agilent Technologies
pESC-TRP	#217453, Agilent Technologies
pMT301	This study	pESC-THR
pMT302	This study	pESC-ADE
pMT303	This study	pESC-ARG
pMT304	This study	pESC-MET
pMT305	This study	pESC-LYS
pMT315	This study	pESC-TYR
pMT440	This study	pESC-URA expressing Fluc (full length)-FLAG and Rluc (full length)-Myc
pMT441	This study	pESC-URA expressing Rluc (aa 1–172)-Myc
pMT442	This study	pESC-URA expressing Rluc (aa 1–151)-Myc
pMT444	This study	pESC-URA expressing Fluc (aa 1–480)-FLAG and Rluc (aa 1–251)-Myc
pMT445	This study	pESC-URA expressing Fluc (aa 1–410)-FLAG and Rluc (aa 1–191)-Myc
pMT446	This study	pESC-URA: FLAG and Myc are replaced with V5 and HA, respectively.
pMT447	This study	pESC-MET: FLAG and Myc are replaced with V5 and HA, respectively.
pMT448	This study	pESC-LYS: FLAG and Myc are replaced with V5 and HA, respectively.
pMT449	This study	pESC-THR: FLAG and Myc are replaced with V5 and HA, respectively.
pMT450	This study	pESC-ARG: FLAG and Myc are replaced with V5 and HA, respectively.
pMT451	This study	pESC-TYR: FLAG and Myc are replaced with V5 and HA, respectively.
pMT453	This study	pESC-URA expressing Fluc (aa 1–450)-FLAG
pMT454	This study	pESC-URA expressing Fluc (aa 1–510)-FLAG
pMT455	This study	pESC-LEU: FLAG and Myc are replaced with V5 and HA, respectively.
pMT456	This study	pESC-HIS: FLAG and Myc are replaced with V5 and HA, respectively.
pMT457	This study	pESC-TRP: FLAG and Myc are replaced with V5 and HA, respectively.
pMT458	This study	pESC-ADE: FLAG and Myc are replaced with V5 and HA, respectively.
pMT459	This study	pESC-LEU expressing Fluc (full length)-V5 and Rluc (full length)-HA
pMT460	This study	pESC-HIS expressing Fluc (aa 1–510)-FLAG and Rluc (aa 1–251)-Myc
pMT461	This study	pESC-TRP expressing Fluc (aa 1–510)-V5 and Rluc (aa 1–251)-HA
pMT462	This study	pESC-ADE expressing Fluc (aa 1–480)-FLAG and Rluc (aa 1–191)-Myc
pMT463	This study	pESC-MET expressing Fluc (aa 1–480)-V5 and Rluc (aa 1–191)-HA
pMT464	This study	pESC-LYS expressing Fluc (aa 1–450)-FLAG and Rluc (aa 1–172)-Myc
pMT465	This study	pESC-TYR expressing Fluc (aa 1–450)-V5 and Rluc (aa 1–172)-HA
pMT466	This study	pESC-ARG expressing Fluc (aa 1–410)-FLAG and Rluc (aa 1–151)-Myc
pMT468	This study	pESC-THR expressing Fluc (aa 1–410)-V5 and Rluc (aa 1–151)-HA

## Sheet: Table S3
Table S3. Primers used in this study
Primer number	Sequence
M29	AACTGCAGTTAGCTATTTCGCCCAATGT
M30	AAAGGCCTCGGACACTTATATGTCGAGC
M31	GGCCCGGGAATACAGATTCTCTGTTCTA
M32	GGCCCGGGAGTATTCATTTTAGACCCAT
M33	TACCCGGGCGGACACTTATATGTCGAGC
M34	CCCTGCAGAGGCGTCAGATTTAGGTGGA
M35	AAAGGCCTAATCCCGCGAAGTTTTCCTG
M36	GGCCCGGGAATTTCACTCTCTGTAAAGA
M37	AACCCGGGAGTCTAGTATGTTATCTACT
M38	CCCTGCAGGCTTAAAATTATCGGTTCTAG
M39	AACCCGGGCCTGTGGATATTACGTTGAA
M40	GGCCCGGGTAGTAACATTACTACAGTTA
M41	TTCCCGGGTTACATCACAAGAGTGTGCA
M42	GCTGTAGAAAAGACACTGGC
M327	GCTATGCTGACAAATGACTC
M328	GTCTTCATTCAACGTTTCCC
M329	CTTGTTCGCTCAGTTCAGCC
M330	GCAGACAACACTCACATAGC
M331	CTCCATCAAATGGTCAGGTC
M332	CGGTGCCTTAACCAACTGGG
M333	CTTTGCAGTTATGACGCCAG
M334	ATGATTACGAGGATACGGAG
M335	CAGACGATGATAACAAACCG
M336	GACACAGTCTGTGAAACATC
M350	CAGCTTTAAATAATCGGTG
M352	GCAAGTGCACAAACAATAC
M354	GTGAGTTTAGTATACATGC
M356	TTTATAATTATTTGCTGTAC
M390	CAGTTATTACCCGGGAAATGTCCTTTACCCCTAG
M391	CTAGGGGTAAAGGACATTTCCCGGGTAATAACTG
M392	GATATACGGACTACAGAAAGCTTTTCAATTCAATTC
M393	GAATTGAATTGAAAAGCTTTCTGTAGTCCGTATATC
M394	CATAATTGCATAAAATAGCTTTTCAATTCAATTC
M395	GAATTGAATTGAAAAGCTATTTTATGCAATTATG
M396	CAGTTATTACCCTATGCGTCCGCTAGTTCATCGCC
M397	GGCGATGAACTAGCGGACGCATAGGGTAATAACTG
M401	GTCCTCTGGGTACTTGCCGTTTAGC
M402	GCACGTGGTAATGTACGAGCCCAGG
M405	ATTGTGAGGTCTGTTAACGGTTTAGTG
M406	AACAGACCTCACAATCATGACTGCTAATTC
M407	ATTGAGGGACCCAAATGTTATTTCAAC
M408	ATTTGGGTCCCTCAATTTGGCATATGG
M409	GCGGTACCGCTTAAAATTATCGGTTC
M410	AAGAGCTCGGGCCTGTGGATATTACG
M411	AAGCTTACATATGTCTACATATGTATTTACATCACAAGAGTGTGC
M412	CGGACAAAACAATCAAGTGCTTTTCAATTCAATTC
M413	GAATTGAATTGAAAAGCACTTGATTGTTTTGTCCG
M414	CAGTTATTACCCTATGCTATATAAGTTTATTGATATAC
M415	GTATATCAATAAACTTATATAGCATAGGGTAATAACTG
M416	TGCCAAGACCTGGAAAGGACCCCTCAG
M417	TTCCAGGTCTTGGCAACTTTGAATTTTTTC
M418	GAAGAATTTGAAAAGGTCTTTGATGAAAG
M419	CTTTTCAAATTCTTCTGGATTGTCACCTTC
M421	CAAAGGCAGCTTGGAGTGCTTTTCAATTCAATTC
M422	GAATTGAATTGAAAAGCACTCCAAGCTGCCTTTG
M423	CAGTTATTACCCTATGCGTTATTACTGAGTAG
M424	CTACTCAGTAATAACGCATAGGGTAATAACTG
M425	TGGTGCAAGCGTCGAACAGCAATGAAATG
M426	TCGACGCTTGCACCATCGTAGGCAGGC
M429	CTCTCGTGAATATTTTGTTGAACCTAATAG
M430	CAAAATATTCACGAGAGGGGTACGAACTTG
M431	GTGCCGAACTCACATTTATCATTGTTG
M432	ATGTGAGTTCGGCACTGGCTTGCAATTG
M433	TACTATTAGCTGAATTGCCAC
M434	TATATGTGTAGCCTTTTGAAAAGCAAGCATAAAAG
M435	TTCAAAAGGCTACACATATATTACGATGCTGTTC
M436	CATATCCACTTGATAAACGCTTTTCAATTCAATTC
M437	GAATTGAATTGAAAAGCGTTTATCAAGTGGATATG
M438	CAGTTATTACCCTATGCTGTTTTTAATGCTGATTTCC
M439	GGAAATCAGCATTAAAAACAGCATAGGGTAATAACTG
M440	AATTTTACCTTATACATACATACATATCCAG
M441	TATGTATAAGGTAAAATTTATATAAACTGC
M442	TGAATTGAATTGAAAAGCTG
M443	TGCCAGCGGAATTCCACTTG
M444	GAAAATAGGCTTTGAAGAAAGTGATAC
M445	CTTCAAAGCCTATTTTCATATAAGGCCTC
M446	GGTAACGGAAGAAGACTCAG
M448	TATGCGGTGTGAAATACCGC
M451	TGTTGGGTACTTCTTTGGCAAGACCTG
M452	CAAAGAAGTACCCAACAGATAAACGTC
M453	GAATGGAGTTCGGTTGTTTCTTTTGCC
M454	AACCGAACTCCATTCTCTAGCCGAAATAAC
M455	TTCTTGAATAATACATAAC
M456	TAGAATTGATATTGTAGAAGATCGTTAC
M457	ACAATATCAATTCTACCAACACCGTTG
M458	AACCACTTGTTATTATCAATCACAGATC
M459	TAATAACAAGTGGTTGGCCTTCAGTATTAAC
M460	TGATCTTATGTATGAAATTC
M461	ATAAGAGCGCTATGTTAGTC
M462	GCCATCCTCATGAAAACTGTG
M464	TACTTGTGAGAGAAAGTAGG
M467	AGCCACTGAGATACATATGTAGACATATGTAAGC
M468	ACATATGTATCTCAGTGGCTGGGCCCATGTG
M469	ATTATTCAAACAAAAATATATATTGTGACAAATG
M470	ATATATTTTTGTTTGAATAATTCCAGTATCAC
M473	TAGCGCTCATTGTTATTGTATACTATTTATAGC
M474	ATTCAGTTATATAAATATACTCCTTTTCAC
M486	GTTATAACAGCGTCTTTTCTATCTATTTC
M487	GAAAAGACGCTGTTATAACCATTAGGC
M490	TCGCGCGTTTCGGTGATGACGGTG
M525	GTGGAGGAAACCATCAAGAAC
T181	GCTTGGTACCGCGGCTAGCTAAGATCCGCTCTAAC
T182	GTCGTATTACGGATCCGGGGTTTTTTCTCCTTGAC
T190	GTGAGGGTTGAATTCGAATTTTCAAAAATTCTTAC
T221	ACCTAGACTTCAGGTTGTCTAACTC
T263	TGAGCTCTTAATTAACAATTCTTCGCCAGAGG
T269	GAATTGTTAATTAAGAGCTCAGGTAGAATCCAGACCCAGCAGAGGGTTAGGGATAGGCTTACCAGATCTCATCGATACTAGTGCGGCCGCCCTTTAGTGAGGGTTGAATTCGAAT
T270	CTTTAACGTCAAGGAGAAAAAACCCCGGATCCGTAATACGACTCACTATAGGGCCCGGGCGTCGACATGCTCGAGTACCCATACGATGTTCCAGATTACGCTTAAGCTTGGTACCGCGGCTAGC
T289	CGATGCAAATATGGGACAAAGTAAAGATGGAGAAG
T290	CTACTAGAAAGAAGGGCGTCAAAAATCTGCTATGC
T291	GGTTGCCACATACATGGCCAAGACCGGTAAGTCAG
T292	CGGATCCATGTCCAGTGAAAAGCTTGTACAAACCG
T293	ACTCCAACGTCTCTGCCATTGCTCGGCCCTCGACG
T307	AGTAATATATAAGTTTATTGATATACTTGTACAGC
T308	TCCTCCACCTCCTATTTCTGCACACTCTTGTGATG
T309	GTAGTGACACCGATTATTTAAAGCTGCAGCATACG
T310	TGATGTAATTGTTGGGATTCCATTTTTAATAAGGC
T311	ACACTAGGGTTCCACCATGGGTCTAAAATGAATAC
T312	GTGTGCGTAATGAGTTGTAAAATTATGTATAAACC
T313	GACCGTTAACGGTTATTATGCTGAGTCTTCTTCCG
T314	TTATTACTGAGTAGTATTTATTTAAGTATTGTTTG
T315	GTTAGCTATAAATAGTATACAATAACAATGAGCG
T316	AATGCATGTATACTAAACTCACAAATTAGAGCTTC
M356

## Sheet: Table S4
Table S4. Media used in this study
YPAD
Bacto yeast extract	1 g	0.01
Bacto peptone	2 g	0.02
glucose	2 g	0.02
adenine sulfate	10 mg	0.0001
D.W.	up to 100 ml
Sporulation medium
Potassium acetate	1 g	0.01
0.2% adenine	167 µl	0.0003%
0.2% uracil	167 µl	0.0003%
1% tryptophan	33 µl	0.0003%
1% histidine	33 µl	0.0003%
1% methionine	33 µl	0.0003%
1% lysine	50 µl	0.0005%
1% leucine	167 µl	0.0017%
D.W.	up to 100 ml
SD+10
Yeast nitrogen base w/o amino acid and ammonium sulfate	0.17 g	0.17%
ammonium sulfate	0.5 g	0.5%
glucose	2 g	2%
0.2% adenine	1 ml	0.002%
0.2% uracil	1 ml	0.002%
1% leucine	1 ml	0.01%
1% tryptophan	200 µl	0.002%
1% histidine	200 µl	0.002%
1% methionine	200 µl	0.002%
1% lysine	300 µl	0.003%
1% arginine	200 µl	0.002%
0.2% tyrosine	1.5 ml	0.003%
2% threonine	1 ml	0.02%
D.W.	up to 100 ml
SD+10–Ura (SD+Leu, His, Trp, Ade, Met, Lys, Thr, Arg, Tyr)
Yeast nitrogen base w/o amino acid and ammonium sulfate	0.17 g	0.17%
ammonium sulfate	0.5 g	0.5%
glucose	2 g	2%
0.2% adenine	1 ml	0.002%
1% leucine	1 ml	0.01%
1% tryptophan	200 µl	0.002%
1% histidine	200 µl	0.002%
1% methionine	200 µl	0.002%
1% lysine	300 µl	0.003%
1% arginine	200 µl	0.002%
0.2% tyrosine	1.5 ml	0.003%
2% threonine	1 ml	0.02%
D.W.	up to 100 ml
SD+10–Leu (SD+Ura, His, Trp, Ade, Met, Lys, Thr, Arg, Tyr)
Yeast nitrogen base w/o amino acid and ammonium sulfate	0.17 g	0.17%
ammonium sulfate	0.5 g	0.5%
glucose	2 g	2%
0.2% adenine	1 ml	0.002%
0.2% uracil	1 ml	0.002%
1% tryptophan	200 µl	0.002%
1% histidine	200 µl	0.002%
1% methionine	200 µl	0.002%
1% lysine	300 µl	0.003%
1% arginine	200 µl	0.002%
0.2% tyrosine	1.5 ml	0.003%
2% threonine	1 ml	0.02%
D.W.	up to 100 ml
SD+10–Trp (SD+Ura, Leu, His, Ade, Met, Lys, Thr, Arg, Tyr)
Yeast nitrogen base w/o amino acid and ammonium sulfate	0.17 g	0.17%
ammonium sulfate	0.5 g	0.5%
glucose	2 g	2%
0.2% adenine	1 ml	0.002%
0.2% uracil	1 ml	0.002%
1% leucine	1 ml	0.01%
1% histidine	200 µl	0.002%
1% methionine	200 µl	0.002%
1% lysine	300 µl	0.003%
1% arginine	200 µl	0.002%
0.2% tyrosine	1.5 ml	0.003%
2% threonine	1 ml	0.02%
D.W.	up to 100 ml
SD+10–His (SD+Ura, Leu, Trp, Ade, Met, Lys, Thr, Arg, Tyr)
Yeast nitrogen base w/o amino acid and ammonium sulfate	0.17 g	0.17%
ammonium sulfate	0.5 g	0.5%
glucose	2 g	2%
0.2% adenine	1 ml	0.002%
0.2% uracil	1 ml	0.002%
1% leucine	1 ml	0.01%
1% tryptophan	200 µl	0.002%
1% methionine	200 µl	0.002%
1% lysine	300 µl	0.003%
1% arginine	200 µl	0.002%
0.2% tyrosine	1.5 ml	0.003%
2% threonine	1 ml	0.02%
D.W.	up to 100 ml
SD+10–Met (SD+Ura, Leu, His, Trp, Ade, Lys, Thr, Arg, Tyr)
Yeast nitrogen base w/o amino acid and ammonium sulfate	0.17 g	0.17%
ammonium sulfate	0.5 g	0.5%
glucose	2 g	2%
0.2% adenine	1 ml	0.002%
0.2% uracil	1 ml	0.002%
1% leucine	1 ml	0.01%
1% tryptophan	200 µl	0.002%
1% histidine	200 µl	0.002%
1% lysine	300 µl	0.003%
1% arginine	200 µl	0.002%
0.2% tyrosine	1.5 ml	0.003%
2% threonine	1 ml	0.02%
D.W.	up to 100 ml
SD+10–Lys (SD+Ura, Leu, His, Trp, Ade, Met, Thr, Arg, Tyr)
Yeast nitrogen base w/o amino acid and ammonium sulfate	0.17 g	0.17%
ammonium sulfate	0.5 g	0.5%
glucose	2 g	2%
0.2% adenine	1 ml	0.002%
0.2% uracil	1 ml	0.002%
1% leucine	1 ml	0.01%
1% tryptophan	200 µl	0.002%
1% histidine	200 µl	0.002%
1% methionine	200 µl	0.002%
1% arginine	200 µl	0.002%
0.2% tyrosine	1.5 ml	0.003%
2% threonine	1 ml	0.02%
D.W.	up to 100 ml
SD+10–Ade (SD+Ura, Leu, His, Trp, Met, Lys, Thr, Arg, Tyr)
Yeast nitrogen base w/o amino acid and ammonium sulfate	0.17 g	0.17%
ammonium sulfate	0.5 g	0.5%
glucose	2 g	2%
0.2% uracil	1 ml	0.002%
1% leucine	1 ml	0.01%
1% tryptophan	200 µl	0.002%
1% histidine	200 µl	0.002%
1% methionine	200 µl	0.002%
1% lysine	300 µl	0.003%
1% arginine	200 µl	0.002%
0.2% tyrosine	1.5 ml	0.003%
2% threonine	1 ml	0.02%
D.W.	up to 100 ml
SD+10–Arg (SD+Ura, Leu, His, Trp, Ade, Met, Lys, Thr, Tyr)
Yeast nitrogen base w/o amino acid and ammonium sulfate	0.17 g	0.17%
ammonium sulfate	0.5 g	0.5%
glucose	2 g	2%
0.2% adenine	1 ml	0.002%
0.2% uracil	1 ml	0.002%
1% leucine	1 ml	0.01%
1% tryptophan	200 µl	0.002%
1% histidine	200 µl	0.002%
1% methionine	200 µl	0.002%
1% lysine	300 µl	0.003%
0.2% tyrosine	1.5 ml	0.003%
2% threonine	1 ml	0.02%
D.W.	up to 100 ml
SD+10–Tyr (SD+Ura, Leu, His, Trp, Ade, Met, Lys, Thr, Arg)
Yeast nitrogen base w/o amino acid and ammonium sulfate	0.17 g	0.17%
ammonium sulfate	0.5 g	0.5%
glucose	2 g	2%
0.2% adenine	1 ml	0.002%
0.2% uracil	1 ml	0.002%
1% leucine	1 ml	0.01%
1% tryptophan	200 µl	0.002%
1% histidine	200 µl	0.002%
1% methionine	200 µl	0.002%
1% lysine	300 µl	0.003%
1% arginine	200 µl	0.002%
2% threonine	1 ml	0.02%
D.W.	up to 100 ml
SD+10–Thr (SD+Ura, Leu, His, Trp, Ade, Met, Lys, Arg, Tyr)
Yeast nitrogen base w/o amino acid and ammonium sulfate	0.17 g	0.17%
ammonium sulfate	0.5 g	0.5%
glucose	2 g	2%
0.2% adenine	1 ml	0.002%
0.2% uracil	1 ml	0.002%
1% leucine	1 ml	0.01%
1% tryptophan	200 µl	0.002%
1% histidine	200 µl	0.002%
1% methionine	200 µl	0.002%
1% lysine	300 µl	0.003%
1% arginine	200 µl	0.002%
0.2% tyrosine	1.5 ml	0.003%
D.W.	up to 100 ml
SD+His, Trp, Ade, Met, Lys, Thr, Arg, Tyr
Yeast nitrogen base w/o amino acid and ammonium sulfate	0.17 g	0.17%
ammonium sulfate	0.5 g	0.5%
glucose	2 g	2%
0.2% adenine	1 ml	0.002%
1% tryptophan	200 µl	0.002%
1% histidine	200 µl	0.002%
1% methionine	200 µl	0.002%
1% lysine	300 µl	0.003%
1% arginine	200 µl	0.002%
0.2% tyrosine	1.5 ml	0.003%
2% threonine	1 ml	0.02%
D.W.	up to 100 ml
SD+Trp, Ade, Met, Lys, Thr, Arg, Tyr
Yeast nitrogen base w/o amino acid and ammonium sulfate	0.17 g	0.17%
ammonium sulfate	0.5 g	0.5%
glucose	2 g	2%
0.2% adenine	1 ml	0.002%
1% tryptophan	200 µl	0.002%
1% methionine	200 µl	0.002%
1% lysine	300 µl	0.003%
1% arginine	200 µl	0.002%
0.2% tyrosine	1.5 ml	0.003%
2% threonine	1 ml	0.02%
D.W.	up to 100 ml
SD+Ade, Met, Lys, Thr, Arg, Tyr
Yeast nitrogen base w/o amino acid and ammonium sulfate	0.17 g	0.17%
ammonium sulfate	0.5 g	0.5%
glucose	2 g	2%
0.2% adenine	1 ml	0.002%
1% methionine	200 µl	0.002%
1% lysine	300 µl	0.003%
1% arginine	200 µl	0.002%
0.2% tyrosine	1.5 ml	0.003%
2% threonine	1 ml	0.02%
D.W.	up to 100 ml
SD+Met, Lys, Thr, Arg, Tyr
Yeast nitrogen base w/o amino acid and ammonium sulfate	0.17 g	0.17%
ammonium sulfate	0.5 g	0.5%
glucose	2 g	2%
1% methionine	200 µl	0.002%
1% lysine	300 µl	0.003%
1% arginine	200 µl	0.002%
0.2% tyrosine	1.5 ml	0.003%
2% threonine	1 ml	0.02%
D.W.	up to 100 ml
SD+Lys, Thr, Arg, Tyr
Yeast nitrogen base w/o amino acid and ammonium sulfate	0.17 g	0.17%
ammonium sulfate	0.5 g	0.5%
glucose	2 g	2%
1% lysine	300 µl	0.003%
1% arginine	200 µl	0.002%
0.2% tyrosine	1.5 ml	0.003%
2% threonine	1 ml	0.02%
D.W.	up to 100 ml
SD+Thr, Arg, Tyr
Yeast nitrogen base w/o amino acid and ammonium sulfate	0.17 g	0.17%
ammonium sulfate	0.5 g	0.5%
glucose	2 g	2%
1% arginine	200 µl	0.002%
0.2% tyrosine	1.5 ml	0.003%
2% threonine	1 ml	0.02%
D.W.	up to 100 ml
SD+Arg, Tyr
Yeast nitrogen base w/o amino acid and ammonium sulfate	0.17 g	0.17%
ammonium sulfate	0.5 g	0.5%
glucose	2 g	2%
1% arginine	200 µl	0.002%
0.2% tyrosine	1.5 ml	0.003%
D.W.	up to 100 ml
SD+Tyr
Yeast nitrogen base w/o amino acid and ammonium sulfate	0.17 g	0.17%
ammonium sulfate	0.5 g	0.5%
glucose	2 g	2%
0.2% tyrosine	1.5 ml	0.003%
D.W.	up to 100 ml
SD
Yeast nitrogen base w/o amino acid and ammonium sulfate	0.17 g	0.17%
ammonium sulfate	0.5 g	0.5%
glucose	2 g	2%
D.W.	up to 100 ml
SG+10
Yeast nitrogen base w/o amino acid and ammonium sulfate	0.17 g	0.17%
ammonium sulfate	0.5 g	0.5%
galactose	0.5 g	0.5%
raffinose	2 g	2%
0.2% adenine	1 ml	0.002%
0.2% uracil	1 ml	0.002%
1% leucine	1 ml	0.01%
1% tryptophan	200 µl	0.002%
1% histidine	200 µl	0.002%
1% methionine	200 µl	0.002%
1% lysine	300 µl	0.003%
1% arginine	200 µl	0.002%
0.2% tyrosine	1.5 ml	0.003%
2% threonine	1 ml	0.02%
D.W.	up to 100 ml
SG+10–Ura
Yeast nitrogen base w/o amino acid and ammonium sulfate	0.17 g	0.17%
ammonium sulfate	0.5 g	0.5%
galactose	0.5 g	0.5%
raffinose	2 g	2%
0.2% adenine	1 ml	0.002%
1% leucine	1 ml	0.01%
1% tryptophan	200 µl	0.002%
1% histidine	200 µl	0.002%
1% methionine	200 µl	0.002%
1% lysine	300 µl	0.003%
1% arginine	200 µl	0.002%
0.2% tyrosine	1.5 ml	0.003%
2% threonine	1 ml	0.02%
D.W.	up to 100 ml
SG+10–Arg
Yeast nitrogen base w/o amino acid and ammonium sulfate	0.17 g	0.17%
ammonium sulfate	0.5 g	0.5%
galactose	0.5 g	0.5%
raffinose	2 g	2%
0.2% adenine	1 ml	0.002%
0.2% uracil	1 ml	0.002%
1% leucine	1 ml	0.01%
1% tryptophan	200 µl	0.002%
1% histidine	200 µl	0.002%
1% methionine	200 µl	0.002%
1% lysine	300 µl	0.003%
0.2% tyrosine	1.5 ml	0.003%
2% threonine	1 ml	0.02%
D.W.	up to 100 ml
SG+10–Thr
Yeast nitrogen base w/o amino acid and ammonium sulfate	0.17 g	0.17%
ammonium sulfate	0.5 g	0.5%
galactose	0.5 g	0.5%
raffinose	2 g	2%
0.2% adenine	1 ml	0.002%
0.2% uracil	1 ml	0.002%
1% leucine	1 ml	0.01%
1% tryptophan	200 µl	0.002%
1% histidine	200 µl	0.002%
1% methionine	200 µl	0.002%
1% lysine	300 µl	0.003%
1% arginine	200 µl	0.002%
0.2% tyrosine	1.5 ml	0.003%
D.W.	up to 100 ml
SG
Yeast nitrogen base w/o amino acid and ammonium sulfate	0.17 g	0.17%
ammonium sulfate	0.5 g	0.5%
galactose	0.5 g	0.5%
raffinose	2 g	2%
D.W.	up to 100 ml

## Sheet: Table S5
Table S5. Antibodies used in this study
Antibodies	Supplier	Catalog #
Anti-FLAG	Sigma-Aldrich	F1804
Anti-Myc	proteintech	9e1
Anti-V5	Invitrogen	R960-25
Anti-HA-probe (Y-11)	Santa Cruz	sc-805
